# Supplementary material for: Improved Survival Outcomes with Surgical Resection Compared to Ablative Therapy in Early-Stage HCC: A Large, Real-World, Propensity-Matched, Multi-Centre, Australian Cohort Study
Source: Cancers (Basel). 2023 Dec 7;15(24):5741. doi: 10.3390/cancers15245741 (PMC10742146; doi:10.3390/cancers15245741)
Supplement: Supplementary file 1 [file cancers-15-05741-s001.zip]

Archive with 1 entries (1 files):
- cancers-2723199-supplementary.pptx
